# Supplementary material for: Suppression of Ventilation-Induced Diaphragm Fibrosis through the Phosphoinositide 3-Kinase-γ in a Murine Bleomycin-Induced Acute Lung Injury Model
Source: Int J Mol Sci. 2024 Jun 8;25(12):6370. doi: 10.3390/ijms25126370 (PMC11203512; doi:10.3390/ijms25126370)
Supplement: Supplementary file 1 [file ijms-25-06370-s001.zip]

Archive with 1 entries (1 files):
- ijms-2991431-supplementary.pdf
